# Supplementary material for: Gut microbiota from patients with COVID-19 cause alterations in mice that resemble post-COVID symptoms
Source: Gut Microbes. 2023 Sep 5;15(2):2249146. doi: 10.1080/19490976.2023.2249146 (PMC10481883; doi:10.1080/19490976.2023.2249146)
Supplement: Supplemental Material [file KGMI_A_2249146_SM0664.xlsx]

## Sheet: Todos os voluntários
Supplementary Table S1: time from infection to sample collection.
Subject	SARS-CoV2 Infection	Symptomatology	Infection Date	Collection Date	Mean time after infection (months)
A.1.1	Infected	Symtomatic	oct/2020	dec/2020	2
A.2.1	Infected	Symtomatic	oct/2020	dec/2020	2
A.3.1	Infected	Symtomatic	nov/2020	dec/2020	1
A.4.1	Infected	Symtomatic	dec/2020	feb/2021	2
A.5.1a	Infected	Symtomatic	dec/2020	feb/2021	2
A.5.1b	Infected	Symtomatic	dec/2020	feb/2021	2
A.6.1	Infected	Symtomatic	oct/2020	feb/2021	4
A.7.1	Infected	Symtomatic	jan/2021	feb/2021	1
A.8.1	Infected	Symtomatic	jan/2021	feb/2021	1
A.8.1b	Infected	Symtomatic	jan/2021	feb/2021	1
A.9.1a	Infected	Symtomatic	jan/2021	feb/2021	1
A.9.1b	Infected	Symtomatic	jan/2021	feb/2021	1
A.9.1c	Infected	Symtomatic	jan/2021	feb/2021	1
A.9.2	Infected	Asymtomatic	*	feb/2021	1
A.10.1	Infected	Symtomatic	jan/2021	feb/2021	1
A.10.1a	Infected	Symtomatic	sept/2020	feb/2021	4
A.11.1	Infected	Symtomatic	dec/2020	feb/2021	2
A.12.1a	Infected	Symtomatic	dec/2020	feb/2021	2
A.12.1b	Infected	Symtomatic	dec/2020	feb/2021	2
A.13.1a	Infected	Symtomatic	nov/2020	feb/2021	3
A.13.1b	Infected	Symtomatic	nov/2020	feb/2021	3
A.14.1	Infected	Symtomatic	dec/2020	feb/2021	2
A.15.1	Infected	Symtomatic	nov/2020	feb/2021	3
A.18.1	Infected	Symtomatic	dec/2020	2021-03-01	3
A.23.1	Infected	Symtomatic	jan/2021	apr/2021	3
A.24.1	Infected	Symtomatic	feb/2021	apr/2021	2
A.25.1	Infected	Symtomatic	jan/2021	apr/2021	3
A.26.1	Infected	Symtomatic	dec/2020	apr/2021	4
A.27.1	Infected	Symtomatic	jan/2021	apr/2021	3
A.28.1	Infected	Symtomatic	mar/2021	apr/2021	1
A.32.1a	Infected	Symtomatic	nov/2021	apr/2021	4
A.32.1b	Infected	Symtomatic	mar/2021	apr/2021	1
A.33.1a	Infected	Symtomatic	mar/2021	apr/2021	1
A.33.1b	Infected	Symtomatic	mar/2021	apr/2021	1
A.33.1c	Infected	Symtomatic	mar/2021	apr/2021	1
A.34.1	Infected	Asymtomatic	*	apr/2021	-
A.35.1	Infected	Symtomatic	mar/2021	apr/2021	1
A.36.2	Infected	Asymtomatic	*	apr/2021
A.36.1	Infected	Symtomatic	mar/2021	apr/2021	1
A.37.1	Infected	Symtomatic	jan/2021	may/2021	4
A.39.1	Infected	Symtomatic	feb/2021	may/2021	3
A.40.1	Infected	Symtomatic	mar/2021	may/2021	2
A.35.1b	Infected	Symtomatic	mar/2021	may/2021	2
A.41.1	Infected	Symtomatic	apr/2021	may/2021	1
A.43.1a	Infected	Symtomatic	mar/2021	may/2021	2
A.43.1b	Infected	Symtomatic	mar/2021	may/2021	2
A.45.1a	Infected	Symtomatic	apr/2021	may/2021	1
A.45.1b	Infected	Symtomatic	apr/2021	may/2021	1
A.46.1	Infected	Asymtomatic	*	may/2021	2
A.47.1	Infected	Symtomatic	mar/2021	may/2021	2
A.48.1a	Infected	Symtomatic	mar/2021	may/2021	2
A.48.1b	Infected	Symtomatic	mar/2021	may/2021	2
A.51.1a	Infected	Symtomatic	mar/2021	may/2021	2
A.51.1b	Infected	Asymtomatic	*	may/2021
A.52.1a	Infected	Symtomatic	apr/2021	may/2021	1
A.53.1a	Infected	Symtomatic	jan/2021	may/2021	4
A.53.1b	Infected	Symtomatic	mar/2021	may/2021	2
A.54.1	Infected	Symtomatic	jan/2021	may/2021	4
A.56.1	Infected	Symtomatic	apr/2021	may/2021	1
A.56.2	Infected	Symtomatic	apr/2021	may/2021	1
A.62.1a	Infected	Symtomatic	apr/2021	may/2021	1
A.62.1b	Infected	Symtomatic	apr/2021	may/2021	1
A.64.1	Infected	Symtomatic	feb/2021	june/2021	3
A.67.2b	Infected	Asymtomatic	*	june/2021	-
A.68.1	Infected	Symtomatic	feb/2021	june/2021	4
A.62.1c	Infected	Symtomatic	feb/2021	june/2021	4
A.71.2	Infected	Asymtomatic	*	june/2021	-
A.73.2	Infected	Asymtomatic	*	june/2021	-
A.74.1	Infected	Symtomatic	apr/2021	june/2021	2
A.76.1	Infected	Symtomatic	feb/2021	june/2021	4
A.77.1	Infected	Symtomatic	**	june/2021	-
A.78.1	Infected	Symtomatic	**	june/2021	-
* Date of infection was not identified, as the volunteer was asymptomatic and did not know about the infection.
** Date of infection was not reported by the volunteer.
